# Supplementary material for: Digital Tools for Information, Communication, Support, and Family Engagement in Adult Intensive Care Units: A Scoping Review
Source: Healthcare (Basel). 2026 Jul 1;14(13):1944. doi: 10.3390/healthcare14131944 (PMC13361844; doi:10.3390/healthcare14131944)
Supplement: Supplementary file 1 [file healthcare-14-01944-s001.zip]

Archive with 1 entries (1 files):
- healthcare-4356687-supplementary.pdf
